# Supplementary material for: Valorization of Avocado Seed Wastes for Antioxidant Phenolics and Carbohydrates Recovery Using Deep Eutectic Solvents (DES)
Source: Antioxidants (Basel). 2023 May 26;12(6):1156. doi: 10.3390/antiox12061156 (PMC10295328; doi:10.3390/antiox12061156)
Supplement: Supplementary file 1 [file antioxidants-12-01156-s001.zip]

Archive with 1 entries (1 files):
- antioxidants-2348547-supplementary.pdf
